# Supplementary material for: The genus Plateros Bourgeois, 1879 (Coleoptera, Lycidae): Two new species from Central Vietnam
Source: Zookeys. 2026 Mar 10;1272:253–63. doi: 10.3897/zookeys.1272.168039 (PMC12997037; doi:10.3897/zookeys.1272.168039)
Supplement: XML Treatment for Plateros [file zookeys.1272.168039-treatment1.xml]

<!DOCTYPE tp:taxon-treatment
  PUBLIC "-//TaxonX//DTD Taxonomic Treatment Publishing DTD v0 20100105//EN" "tax-treatment-NSO.dtd">
<tp:taxon-treatment xmlns:tp="http://www.plazi.org/taxpub"><tp:treatment-meta><kwd-group><label>Taxon classification</label><kwd>
                <named-content content-type="kingdom">Animalia</named-content>
              </kwd><kwd>
                <named-content content-type="order">Coleoptera</named-content>
              </kwd><kwd>
                <named-content content-type="family">Lycidae</named-content>
              </kwd></kwd-group><mixed-citation publication-type="journal"><person-group><name><surname>Kazantsev</surname><given-names>Sergey V.</given-names></name><name><surname>Pham</surname><given-names>Thai Hong</given-names></name></person-group><article-title>The genus <italic><tp:taxon-name><tp:taxon-name-part taxon-name-part-type="genus" reg="Plateros">Plateros</tp:taxon-name-part></tp:taxon-name></italic> Bourgeois, 1879 (<tp:taxon-name><tp:taxon-name-part taxon-name-part-type="order" reg="Coleoptera">Coleoptera</tp:taxon-name-part></tp:taxon-name>, <tp:taxon-name><tp:taxon-name-part taxon-name-part-type="family" reg="Lycidae">Lycidae</tp:taxon-name-part></tp:taxon-name>): Two new species from Central Vietnam</article-title><source>Zookeys</source><day>10</day><month>03</month><year>2026</year><volume>1272</volume><fpage>253</fpage><lpage>263</lpage><pub-id pub-id-type="doi">10.3897/zookeys.1272.168039</pub-id></mixed-citation></tp:treatment-meta><tp:nomenclature><tp:taxon-name><object-id xmlns:xlink="http://www.w3.org/1999/xlink" content-type="arpha" xlink:type="simple">205B6922-F7DC-5308-A876-D729FBC97D1F</object-id>
                    		<tp:taxon-name-part taxon-name-part-type="genus" reg="Plateros">Plateros</tp:taxon-name-part>
                    	</tp:taxon-name><tp:taxon-authority>Bourgeois, 1879</tp:taxon-authority><tp:nomenclature-citation-list><tp:nomenclature-citation><tp:taxon-name>
                  <tp:taxon-name-part taxon-name-part-type="genus" reg="Plateros">Plateros</tp:taxon-name-part>
                </tp:taxon-name><comment> Bourgeois, 1879: xix.</comment></tp:nomenclature-citation><tp:nomenclature-citation><tp:taxon-name>
                  <tp:taxon-name-part taxon-name-part-type="genus" reg="Calleros"/>
                </tp:taxon-name><comment> = <tp:taxon-name><tp:taxon-name-part taxon-name-part-type="genus" reg="Calleros">Calleros</tp:taxon-name-part></tp:taxon-name> Gorham, 1881 (synonymy by <xref ref-type="bibr" rid="B2">Bocakova 2001</xref>: 75).</comment></tp:nomenclature-citation><tp:nomenclature-citation><tp:taxon-name>
                  <tp:taxon-name-part taxon-name-part-type="genus" reg="Calloplateros"/>
                </tp:taxon-name><comment> = <tp:taxon-name><tp:taxon-name-part taxon-name-part-type="genus" reg="Calloplateros">Calloplateros</tp:taxon-name-part></tp:taxon-name> Pic, 1923 (synonymy by <xref ref-type="bibr" rid="B2">Bocakova 2001</xref>: 75).</comment></tp:nomenclature-citation><tp:nomenclature-citation><tp:taxon-name>
                  <tp:taxon-name-part taxon-name-part-type="genus" reg="Cautiroides"/>
                </tp:taxon-name><comment> = <tp:taxon-name><tp:taxon-name-part taxon-name-part-type="genus" reg="Cautiroides">Cautiroides</tp:taxon-name-part></tp:taxon-name> Pic, 1921 (synonymy by <xref ref-type="bibr" rid="B2">Bocakova 2001</xref>: 75).</comment></tp:nomenclature-citation><tp:nomenclature-citation><tp:taxon-name>
                  <tp:taxon-name-part taxon-name-part-type="genus" reg="Costatoplateros"/>
                </tp:taxon-name><comment> = <tp:taxon-name><tp:taxon-name-part taxon-name-part-type="genus" reg="Costatoplateros">Costatoplateros</tp:taxon-name-part></tp:taxon-name> Pic, 1949 (synonymy by <xref ref-type="bibr" rid="B2">Bocakova 2001</xref>: 75).</comment></tp:nomenclature-citation><tp:nomenclature-citation><tp:taxon-name>
                  <tp:taxon-name-part taxon-name-part-type="genus" reg="Ditoneces"/>
                </tp:taxon-name><comment> = <tp:taxon-name><tp:taxon-name-part taxon-name-part-type="genus" reg="Ditoneces">Ditoneces</tp:taxon-name-part></tp:taxon-name> Waterhouse, 1879 (synonymy by <xref ref-type="bibr" rid="B2">Bocakova 2001</xref>: 75).</comment></tp:nomenclature-citation><tp:nomenclature-citation><tp:taxon-name>
                  <tp:taxon-name-part taxon-name-part-type="genus" reg="Graciloplateros"/>
                </tp:taxon-name><comment> = <tp:taxon-name><tp:taxon-name-part taxon-name-part-type="genus" reg="Graciloplateros">Graciloplateros</tp:taxon-name-part></tp:taxon-name> Pic, 1921 (synonymy by <xref ref-type="bibr" rid="B2">Bocakova 2001</xref>: 75).</comment></tp:nomenclature-citation><tp:nomenclature-citation><tp:taxon-name>
                  <tp:taxon-name-part taxon-name-part-type="genus" reg="Libnetomorphus"/>
                </tp:taxon-name><comment> = <tp:taxon-name><tp:taxon-name-part taxon-name-part-type="genus" reg="Libnetomorphus">Libnetomorphus</tp:taxon-name-part></tp:taxon-name> Pic, 1921 (synonymy by <xref ref-type="bibr" rid="B2">Bocakova 2001</xref>: 75)</comment></tp:nomenclature-citation><tp:nomenclature-citation><tp:taxon-name>
                  <tp:taxon-name-part taxon-name-part-type="genus" reg="Melampyrus"/>
                </tp:taxon-name><comment> = <tp:taxon-name><tp:taxon-name-part taxon-name-part-type="genus" reg="Melampyrus">Melampyrus</tp:taxon-name-part></tp:taxon-name> Waterhouse, 1879 (synonymy by <xref ref-type="bibr" rid="B2">Bocakova 2001</xref>: 75).</comment></tp:nomenclature-citation><tp:nomenclature-citation><tp:taxon-name>
                  <tp:taxon-name-part taxon-name-part-type="genus" reg="Microplateros"/>
                </tp:taxon-name><comment> = <tp:taxon-name><tp:taxon-name-part taxon-name-part-type="genus" reg="Microplateros">Microplateros</tp:taxon-name-part></tp:taxon-name> Pic, 1921 (synonymy by <xref ref-type="bibr" rid="B2">Bocakova 2001</xref>: 75).</comment></tp:nomenclature-citation><tp:nomenclature-citation><tp:taxon-name>
                  <tp:taxon-name-part taxon-name-part-type="genus" reg="Planeteros"/>
                </tp:taxon-name><comment> = <tp:taxon-name><tp:taxon-name-part taxon-name-part-type="genus" reg="Planeteros">Planeteros</tp:taxon-name-part></tp:taxon-name> Gorham, 1883 (synonymy by <xref ref-type="bibr" rid="B2">Bocakova 2001</xref>: 75).</comment></tp:nomenclature-citation><tp:nomenclature-citation><tp:taxon-name>
                  <tp:taxon-name-part taxon-name-part-type="genus" reg="Tolianus"/>
                </tp:taxon-name><comment> = <tp:taxon-name><tp:taxon-name-part taxon-name-part-type="genus" reg="Tolianus">Tolianus</tp:taxon-name-part></tp:taxon-name> Pic, 1921 (synonymy by <xref ref-type="bibr" rid="B2">Bocakova 2001</xref>: 75).</comment></tp:nomenclature-citation></tp:nomenclature-citation-list></tp:nomenclature><tp:treatment-sec sec-type="Type species"><title>Type species.</title><p><italic><tp:taxon-name><tp:taxon-name-part taxon-name-part-type="genus" reg="Eros">Eros</tp:taxon-name-part> <tp:taxon-name-part taxon-name-part-type="species" reg="brasiliensis">brasiliensis</tp:taxon-name-part></tp:taxon-name></italic> Lucas, 1857 (subsequent designation by <xref ref-type="bibr" rid="B20">Zaragoza-Caballero 1999</xref>).</p></tp:treatment-sec><tp:treatment-sec sec-type="Distribution"><title>Distribution.</title><p>All biogeographic realms. However, in the Palaearctic region, only in its southeast and absent in the Greater Antilles, Madagascar, New Zealand, and Melanesia/Polynesia; just one species in Australia (<xref ref-type="bibr" rid="B11">Kleine 1933</xref>; <xref ref-type="bibr" rid="B5">Kazantsev 2011</xref>).</p></tp:treatment-sec><ref-list><ref id="B2"><mixed-citation xmlns:xlink="http://www.w3.org/1999/xlink" xlink:type="simple">Bocakova M (2001) Revision and phylogenetic analysis of the subfamily <tp:taxon-name><tp:taxon-name-part taxon-name-part-type="subfamily">Platerodinae</tp:taxon-name-part></tp:taxon-name> (<tp:taxon-name><tp:taxon-name-part taxon-name-part-type="order">Coleoptera</tp:taxon-name-part></tp:taxon-name>: <tp:taxon-name><tp:taxon-name-part taxon-name-part-type="family">Lycidae</tp:taxon-name-part></tp:taxon-name>). European Journal of Entomology 98: 53–85. <ext-link xlink:href="10.14411/eje.2001.010" ext-link-type="doi" xlink:type="simple">https://doi.org/10.14411/eje.2001.010</ext-link></mixed-citation></ref><ref id="B20"><mixed-citation xmlns:xlink="http://www.w3.org/1999/xlink" xlink:type="simple">Zaragoza-Caballero S (1999) <tp:taxon-name><tp:taxon-name-part taxon-name-part-type="superfamily">Cantharoidea</tp:taxon-name-part></tp:taxon-name> (<tp:taxon-name><tp:taxon-name-part taxon-name-part-type="order">Coleoptera</tp:taxon-name-part></tp:taxon-name>) de México. III. El género <italic><tp:taxon-name><tp:taxon-name-part taxon-name-part-type="genus">Plateros</tp:taxon-name-part></tp:taxon-name></italic> Bourgeois (<tp:taxon-name><tp:taxon-name-part taxon-name-part-type="family">Lycidae</tp:taxon-name-part></tp:taxon-name>: <tp:taxon-name><tp:taxon-name-part taxon-name-part-type="subfamily">Erotinae</tp:taxon-name-part></tp:taxon-name>: <tp:taxon-name><tp:taxon-name-part taxon-name-part-type="tribe">Platerodini</tp:taxon-name-part></tp:taxon-name>). Acta Zoológica Mexicana, New Series 78: 1–71. <ext-link xlink:href="10.21829/azm.1999.78781917" ext-link-type="doi" xlink:type="simple">https://doi.org/10.21829/azm.1999.78781917</ext-link></mixed-citation></ref><ref id="B11"><mixed-citation xmlns:xlink="http://www.w3.org/1999/xlink" xlink:type="simple">Kleine R (1933) Pars 123: <tp:taxon-name><tp:taxon-name-part taxon-name-part-type="family">Lycidae</tp:taxon-name-part></tp:taxon-name>. Coleopterorum Catalogus auspiciis et auxilio W. Junk editus a Schenkling. W. Junk, Berlin, 145 pp.</mixed-citation></ref><ref id="B5"><mixed-citation xmlns:xlink="http://www.w3.org/1999/xlink" xlink:type="simple">Kazantsev SV (2011) New and little known taxa of <tp:taxon-name><tp:taxon-name-part taxon-name-part-type="tribe">Platerotini</tp:taxon-name-part></tp:taxon-name>, with a note on biogeography of the tribe (<tp:taxon-name><tp:taxon-name-part taxon-name-part-type="family">Lycidae</tp:taxon-name-part></tp:taxon-name>, <tp:taxon-name><tp:taxon-name-part taxon-name-part-type="order">Coleoptera</tp:taxon-name-part></tp:taxon-name>). Russian Entomological Journal 20(2): 151–187. <ext-link xlink:href="10.15298/rusentj.20.2.07" ext-link-type="doi" xlink:type="simple">https://doi.org/10.15298/rusentj.20.2.07</ext-link></mixed-citation></ref></ref-list></tp:taxon-treatment>
