# Supplementary material for: The genus Plateros Bourgeois, 1879 (Coleoptera, Lycidae): Two new species from Central Vietnam
Source: Zookeys. 2026 Mar 10;1272:253–63. doi: 10.3897/zookeys.1272.168039 (PMC12997037; doi:10.3897/zookeys.1272.168039)
Supplement: XML Treatment for Plateros bachmaensis [file zookeys.1272.168039-treatment2.xml]

<!DOCTYPE tp:taxon-treatment
  PUBLIC "-//TaxonX//DTD Taxonomic Treatment Publishing DTD v0 20100105//EN" "tax-treatment-NSO.dtd">
<tp:taxon-treatment xmlns:tp="http://www.plazi.org/taxpub"><tp:treatment-meta><kwd-group><label>Taxon classification</label><kwd>
                <named-content content-type="kingdom">Animalia</named-content>
              </kwd><kwd>
                <named-content content-type="order">Coleoptera</named-content>
              </kwd><kwd>
                <named-content content-type="family">Lycidae</named-content>
              </kwd></kwd-group><mixed-citation publication-type="journal"><person-group><name><surname>Kazantsev</surname><given-names>Sergey V.</given-names></name><name><surname>Pham</surname><given-names>Thai Hong</given-names></name></person-group><article-title>The genus <italic><tp:taxon-name><tp:taxon-name-part taxon-name-part-type="genus" reg="Plateros">Plateros</tp:taxon-name-part></tp:taxon-name></italic> Bourgeois, 1879 (<tp:taxon-name><tp:taxon-name-part taxon-name-part-type="order" reg="Coleoptera">Coleoptera</tp:taxon-name-part></tp:taxon-name>, <tp:taxon-name><tp:taxon-name-part taxon-name-part-type="family" reg="Lycidae">Lycidae</tp:taxon-name-part></tp:taxon-name>): Two new species from Central Vietnam</article-title><source>Zookeys</source><day>10</day><month>03</month><year>2026</year><volume>1272</volume><fpage>253</fpage><lpage>263</lpage><pub-id pub-id-type="doi">10.3897/zookeys.1272.168039</pub-id></mixed-citation></tp:treatment-meta><tp:nomenclature><tp:taxon-name><object-id xmlns:xlink="http://www.w3.org/1999/xlink" content-type="arpha" xlink:type="simple">29F775AF-B0DB-563F-9580-5F7324592F9C</object-id>
                    		<tp:taxon-name-part taxon-name-part-type="genus" reg="Plateros">Plateros</tp:taxon-name-part> <tp:taxon-name-part taxon-name-part-type="species" reg="bachmaensis">bachmaensis</tp:taxon-name-part>
                    	
                    		<object-id xmlns:xlink="http://www.w3.org/1999/xlink" content-type="zoobank" xlink:type="simple">https://zoobank.org/3DDA801A-3EAD-41A2-A3C3-5644C8968C06</object-id>
                    	</tp:taxon-name><tp:taxon-status xmlns:xlink="http://www.w3.org/1999/xlink" xlink:type="simple">sp. nov.</tp:taxon-status><xref ref-type="fig" rid="F1">Figs 1A</xref><xref ref-type="fig" rid="F1">, 1B</xref><xref ref-type="fig" rid="F2">, 2D</xref><xref ref-type="fig" rid="F2">, 2E</xref></tp:nomenclature><tp:treatment-sec sec-type="Type material"><title>Type material.</title><p><bold><italic>Holotype</italic></bold> • ♂ (<abbrev xmlns:xlink="http://www.w3.org/1999/xlink" content-type="institution" xlink:title="Naturkundemuseum, Erfurt, Erfurt, Germany" xlink:type="simple">NME</abbrev>): Central Vietnam, Hue city, Phu Loc, Bach Ma NP, top area, 1250–1400 m, <named-content xmlns:xlink="http://www.w3.org/1999/xlink" content-type="dwc:verbatimCoordinates" xlink:type="simple">16°11'39"N, 107°51'12"E</named-content>, LFF, 5–9.V.2019, A. Weigel leg.</p></tp:treatment-sec><tp:treatment-sec sec-type="Distribution"><title>Distribution.</title><p>Central Vietnam (Bach Ma National Park).</p></tp:treatment-sec><tp:treatment-sec sec-type="Description"><title>Description.</title><p><bold>Male</bold>. Dark brown to black; head, pronotum, scutellum, elytra, front trochanters, and front femurs proximally orange testaceous (Fig. <xref ref-type="fig" rid="F1">1A, B</xref>).</p><p>Vertex with deep, round excavation between eyes. Interocular distance subequal in length to eye diameter. Labrum small, transverse, with conspicuous median incision anteriorly. Palps slender; ultimate palpomeres elongate, slightly widened distally, obliquely convex, and flattened at apex. Antennal sockets separated by minute lamina. Antennae reaching elytral 3/5, from antennomere 3 strongly dentate; antennomere 2 transverse, antennomere 3 ca 4.3 times longer than antennomere 2 and ca 1.1 times longer than antennomere 4, antennomeres 3–11 with relatively short decumbent pubescence (Fig. <xref ref-type="fig" rid="F1">1A, B</xref>).</p><fig id="F1" position="float" orientation="portrait"><object-id xmlns:xlink="http://www.w3.org/1999/xlink" content-type="doi" xlink:type="simple">10.3897/zookeys.1272.168039.figure1</object-id><object-id xmlns:xlink="http://www.w3.org/1999/xlink" content-type="zenodo_dep_id" xlink:type="simple">0</object-id><object-id xmlns:xlink="http://www.w3.org/1999/xlink" content-type="arpha" xlink:type="simple">A95545F8-D79F-54CC-94F8-0E8F318A4D0A</object-id><label>Figure 1.</label><caption><p>General view and details of <italic><tp:taxon-name><tp:taxon-name-part taxon-name-part-type="genus" reg="Plateros">Plateros</tp:taxon-name-part></tp:taxon-name></italic>, holotype males. <bold>A, B</bold>. <italic><tp:taxon-name><tp:taxon-name-part taxon-name-part-type="genus" reg="Plateros">P.</tp:taxon-name-part> <tp:taxon-name-part taxon-name-part-type="species" reg="bachmaensis">bachmaensis</tp:taxon-name-part></tp:taxon-name></italic> sp. nov.; <bold>C</bold>. <italic><tp:taxon-name><tp:taxon-name-part taxon-name-part-type="genus" reg="Plateros">P.</tp:taxon-name-part> <tp:taxon-name-part taxon-name-part-type="species" reg="phulocensis">phulocensis</tp:taxon-name-part></tp:taxon-name></italic> sp. nov.; <bold>A, C</bold>. General view; <bold>B</bold>. Anterior part of body. Scale bars: 0.5 mm.</p></caption><graphic xmlns:xlink="http://www.w3.org/1999/xlink" xlink:href="zookeys-1272-253_article-168039__-g001.jpg" id="oo_1557682.jpg" position="float" orientation="portrait" xlink:type="simple"><uri content-type="original_file" xlink:type="simple">https://binary.pensoft.net/fig/1557682</uri></graphic></fig><p>Pronotum transverse, ca 1.3 times wider than long, trapezoidal, bisinuate basally, and moderately semicircularly produced anteriorly, with acute, slightly protruding laterally posterior and inconspicuous blunt anterior angles; medially with approximate posterior longitudinal ridges in posterior fifth and a pair of conspicuous round excavations in posterior third. Scutellum subquadrate, parallel-sided, almost truncate at apex (Fig. <xref ref-type="fig" rid="F1">1A, B</xref>).</p><p>Elytra moderately long, ca 3.3 times longer than wide at humeri, parallel-sided; interstices with even rows of regular subquadrate cells; pubescence dense, short, and decumbent (Fig. <xref ref-type="fig" rid="F1">1A</xref>).</p><p>Legs robust; femurs and tibiae straight, subequal in length.</p><p>Aedeagus large, ca 2.3 mm long, asymmetrical, with elongate, moderately curved, slightly widening before the apical portion median lobe; its apical portion dorsally produced with a pair of broad downward directed distal teeth; phallobase relatively broad, with incomplete median suture (Fig. <xref ref-type="fig" rid="F2">2D, E</xref>).</p><fig id="F2" position="float" orientation="portrait"><object-id xmlns:xlink="http://www.w3.org/1999/xlink" content-type="doi" xlink:type="simple">10.3897/zookeys.1272.168039.figure2</object-id><object-id xmlns:xlink="http://www.w3.org/1999/xlink" content-type="zenodo_dep_id" xlink:type="simple">0</object-id><object-id xmlns:xlink="http://www.w3.org/1999/xlink" content-type="arpha" xlink:type="simple">7FEA814F-9616-50C9-9366-DC8E3C758FA9</object-id><label>Figure 2.</label><caption><p>General view and details of <italic><tp:taxon-name><tp:taxon-name-part taxon-name-part-type="genus" reg="Plateros">Plateros</tp:taxon-name-part></tp:taxon-name></italic>, holotype males. <bold>A–C</bold>. <italic><tp:taxon-name><tp:taxon-name-part taxon-name-part-type="genus" reg="Plateros">P.</tp:taxon-name-part> <tp:taxon-name-part taxon-name-part-type="species" reg="bannaensis">bannaensis</tp:taxon-name-part></tp:taxon-name></italic>; <bold>D, E</bold>. <italic><tp:taxon-name><tp:taxon-name-part taxon-name-part-type="genus" reg="Plateros">P.</tp:taxon-name-part> <tp:taxon-name-part taxon-name-part-type="species" reg="bachmaensis">bachmaensis</tp:taxon-name-part></tp:taxon-name></italic> sp. nov.; <bold>F, G</bold>. <italic><tp:taxon-name><tp:taxon-name-part taxon-name-part-type="genus" reg="Plateros">P.</tp:taxon-name-part> <tp:taxon-name-part taxon-name-part-type="species" reg="phulocensis">phulocensis</tp:taxon-name-part></tp:taxon-name></italic> sp. nov.; <bold>A</bold>. General view; <bold>B, D, F</bold>. Aedeagus, ventral view; <bold>C, E, G</bold>. Aedeagus lateral view. Scale bars: 0.5 mm. [<bold>A</bold>–<bold>C</bold>. After <xref ref-type="bibr" rid="B6">Kazantsev 2017</xref>].</p></caption><graphic xmlns:xlink="http://www.w3.org/1999/xlink" xlink:href="zookeys-1272-253_article-168039__-g002.jpg" id="oo_1557683.jpg" position="float" orientation="portrait" xlink:type="simple"><uri content-type="original_file" xlink:type="simple">https://binary.pensoft.net/fig/1557683</uri></graphic></fig><p><bold>Female</bold>. Unknown.</p><p><bold><italic>Length</italic></bold>: 10.2 mm. Width (humerally): 2.3 mm.</p></tp:treatment-sec><tp:treatment-sec sec-type="Etymology"><title>Etymology.</title><p>The name of the new species is derived from the name of the national park in Hue city in Central Vietnam, where the unique type specimen was collected.</p></tp:treatment-sec><tp:treatment-sec sec-type="Diagnosis"><title>Diagnosis.</title><p><italic><tp:taxon-name><tp:taxon-name-part taxon-name-part-type="genus" reg="Plateros">Plateros</tp:taxon-name-part> <tp:taxon-name-part taxon-name-part-type="species" reg="bachmaensis">bachmaensis</tp:taxon-name-part></tp:taxon-name></italic> sp. nov., habitually very similar to <italic><tp:taxon-name><tp:taxon-name-part taxon-name-part-type="genus" reg="Plateros">P.</tp:taxon-name-part> <tp:taxon-name-part taxon-name-part-type="species" reg="macroimpressus">macroimpressus</tp:taxon-name-part></tp:taxon-name></italic> Kazantsev, 2021, is strikingly different in its aedeagus, with the apical portion of its median lobe dorsally produced and bearing a pair of broad downward directed distal teeth (Figs <xref ref-type="fig" rid="F1">1A</xref>, <xref ref-type="fig" rid="F1">1B</xref>, <xref ref-type="fig" rid="F2">2D</xref>, <xref ref-type="fig" rid="F2">2E</xref>).</p></tp:treatment-sec><ref-list><ref id="B6"><mixed-citation xmlns:xlink="http://www.w3.org/1999/xlink" xlink:type="simple">Kazantsev SV (2017) New <italic><tp:taxon-name><tp:taxon-name-part taxon-name-part-type="genus">Libnetus</tp:taxon-name-part></tp:taxon-name></italic> Waterhouse, 1878 and <italic><tp:taxon-name><tp:taxon-name-part taxon-name-part-type="genus">Plateros</tp:taxon-name-part></tp:taxon-name></italic> Bourgeois, 1879 species from Indochina and southern China (<tp:taxon-name><tp:taxon-name-part taxon-name-part-type="order">Coleoptera</tp:taxon-name-part></tp:taxon-name>: <tp:taxon-name><tp:taxon-name-part taxon-name-part-type="family">Lycidae</tp:taxon-name-part></tp:taxon-name>). Russian Entomological Journal 26(3): 241–250. <ext-link xlink:href="10.15298/rusentj.26.3.04" ext-link-type="doi" xlink:type="simple">https://doi.org/10.15298/rusentj.26.3.04</ext-link></mixed-citation></ref></ref-list></tp:taxon-treatment>
