# Supplementary material for: The genus Plateros Bourgeois, 1879 (Coleoptera, Lycidae): Two new species from Central Vietnam
Source: Zookeys. 2026 Mar 10;1272:253–63. doi: 10.3897/zookeys.1272.168039 (PMC12997037; doi:10.3897/zookeys.1272.168039)
Supplement: XML Treatment for Plateros phulocensis [file zookeys.1272.168039-treatment3.xml]

<!DOCTYPE tp:taxon-treatment
  PUBLIC "-//TaxonX//DTD Taxonomic Treatment Publishing DTD v0 20100105//EN" "tax-treatment-NSO.dtd">
<tp:taxon-treatment xmlns:tp="http://www.plazi.org/taxpub"><tp:treatment-meta><kwd-group><label>Taxon classification</label><kwd>
                <named-content content-type="kingdom">Animalia</named-content>
              </kwd><kwd>
                <named-content content-type="order">Coleoptera</named-content>
              </kwd><kwd>
                <named-content content-type="family">Lycidae</named-content>
              </kwd></kwd-group><mixed-citation publication-type="journal"><person-group><name><surname>Kazantsev</surname><given-names>Sergey V.</given-names></name><name><surname>Pham</surname><given-names>Thai Hong</given-names></name></person-group><article-title>The genus <italic><tp:taxon-name><tp:taxon-name-part taxon-name-part-type="genus" reg="Plateros">Plateros</tp:taxon-name-part></tp:taxon-name></italic> Bourgeois, 1879 (<tp:taxon-name><tp:taxon-name-part taxon-name-part-type="order" reg="Coleoptera">Coleoptera</tp:taxon-name-part></tp:taxon-name>, <tp:taxon-name><tp:taxon-name-part taxon-name-part-type="family" reg="Lycidae">Lycidae</tp:taxon-name-part></tp:taxon-name>): Two new species from Central Vietnam</article-title><source>Zookeys</source><day>10</day><month>03</month><year>2026</year><volume>1272</volume><fpage>253</fpage><lpage>263</lpage><pub-id pub-id-type="doi">10.3897/zookeys.1272.168039</pub-id></mixed-citation></tp:treatment-meta><tp:nomenclature><tp:taxon-name><object-id xmlns:xlink="http://www.w3.org/1999/xlink" content-type="arpha" xlink:type="simple">9AD76A59-96C3-5920-8994-EB4B0A375471</object-id>
                    		<tp:taxon-name-part taxon-name-part-type="genus" reg="Plateros">Plateros</tp:taxon-name-part> <tp:taxon-name-part taxon-name-part-type="species" reg="phulocensis">phulocensis</tp:taxon-name-part>
                    	
                    		<object-id xmlns:xlink="http://www.w3.org/1999/xlink" content-type="zoobank" xlink:type="simple">https://zoobank.org/2EC0B3C4-A62F-49A5-8F41-FD5616AAFC26</object-id>
                    	</tp:taxon-name><tp:taxon-status xmlns:xlink="http://www.w3.org/1999/xlink" xlink:type="simple">sp. nov.</tp:taxon-status><xref ref-type="fig" rid="F1">Figs 1C</xref><xref ref-type="fig" rid="F2">, 2F</xref><xref ref-type="fig" rid="F2">, 2G</xref></tp:nomenclature><tp:treatment-sec sec-type="Type material"><title>Type material.</title><p><bold><italic>Holotype</italic></bold> • ♂ (<abbrev xmlns:xlink="http://www.w3.org/1999/xlink" content-type="institution" xlink:title="Naturkundemuseum, Erfurt, Erfurt, Germany" xlink:type="simple">NME</abbrev>): Central Vietnam, Hue city, Phu Loc, Bach Ma NP, top area, 1250–1400 m, <named-content xmlns:xlink="http://www.w3.org/1999/xlink" content-type="dwc:verbatimCoordinates" xlink:type="simple">16°11'39"N, 107°51'12"E</named-content>, LFF, 5–9.V.2019, A. Weigel leg. (<abbrev xmlns:xlink="http://www.w3.org/1999/xlink" content-type="institution" xlink:title="Naturkundemuseum, Erfurt, Erfurt, Germany" xlink:type="simple">NME</abbrev>); <bold><italic>Paratypes</italic></bold> • 18 ♂♂ (<abbrev xmlns:xlink="http://www.w3.org/1999/xlink" content-type="institution" xlink:title="Insect Center, Moscow, Russia" xlink:type="simple">ICM</abbrev>, <abbrev xmlns:xlink="http://www.w3.org/1999/xlink" content-type="institution" xlink:title="Naturkundemuseum, Erfurt, Erfurt, Germany" xlink:type="simple">NME</abbrev> and <named-content xmlns:xlink="http://www.w3.org/1999/xlink" content-type="dwc:institutional_code" xlink:title="Vietnam National Museum of Nature" xlink:href="https://scientific-collections.gbif.org/institution/7caa765a-c077-48ae-9541-ece1b90a15bc" xlink:type="simple">VNMN</named-content>), same data as holotype.</p></tp:treatment-sec><tp:treatment-sec sec-type="Distribution"><title>Distribution.</title><p>Central Vietnam (Bach Ma National Park).</p></tp:treatment-sec><tp:treatment-sec sec-type="Description"><title>Description.</title><p><bold>Male</bold>. Dark brown to black; antennomere 2 distally and pronotum laterally light brown (Fig. <xref ref-type="fig" rid="F1">1C</xref>).</p><p>Vertex with deep, round excavation between eyes. Eyes large, interocular distance ca 1.4 times shorter than eye diameter. Labrum small, transverse, slightly concave anteriorly. Palps slender; ultimate palpomeres elongate, parallel-sided, obliquely truncate, and flattened at apex. Antennal sockets separated by minute lamina. Antennae reaching elytral middle, antennomeres 3–10 conspicuously flattened, but parallel-sided; antennomere 3 ca 1.5 times longer than antennomere 2 and ca 1.7 times shorter than antennomere 4; antennomeres 3–11 with relatively short erect pubescence (Fig. <xref ref-type="fig" rid="F1">1C</xref>).</p><p>Pronotum strongly transverse, ca 2 times wider than long, trapezoidal, slightly concave basally, and noticeably semicircularly produced anteriorly, with prominent, acute, protruding latero-posteriorly posterior and rounded anterior angles. Scutellum transverse, narrowing distally, slightly medially incised at apex (Fig. <xref ref-type="fig" rid="F1">1C</xref>).</p><p>Elytra elongate, broad, ca 2.7 times longer than wide at humeri, noticeably widening posteriorly, broadest at distal third; with four almost equally developed primary costae, only humeral costa considerably stouter in proximal third; interstices with even rows of irregular subquadrate cells; pubescence dense, short, and semi-erect (Fig. <xref ref-type="fig" rid="F1">1C</xref>).</p><p>Legs robust; femurs and tibiae narrow, subequal in length.</p><p>Aedeagus relatively small, ca 1.4 mm long, asymmetrical, with elongate, straight in proximal two thirds of median lobe; its apical third bent and bearing a pair of minute teeth at the base of the bend; phallobase broad, without sutures (Fig. <xref ref-type="fig" rid="F2">2F, G</xref>).</p><p><bold>Female</bold>. Unknown.</p><p><bold><italic>Length</italic></bold>: 5.0–6.4 mm. Width (humerally): 1.4–1.7 mm.</p></tp:treatment-sec><tp:treatment-sec sec-type="Etymology"><title>Etymology.</title><p>The name of the new species is derived from the name of the locality in Central Vietnam where the type series was collected.</p></tp:treatment-sec><tp:treatment-sec sec-type="Diagnosis"><title>Diagnosis.</title><p><italic><tp:taxon-name><tp:taxon-name-part taxon-name-part-type="genus" reg="Plateros">Plateros</tp:taxon-name-part> <tp:taxon-name-part taxon-name-part-type="species" reg="phulocensis">phulocensis</tp:taxon-name-part></tp:taxon-name></italic> sp. nov. is similar to <italic><tp:taxon-name><tp:taxon-name-part taxon-name-part-type="genus" reg="Plateros">P.</tp:taxon-name-part> <tp:taxon-name-part taxon-name-part-type="species" reg="tamdaoensis">tamdaoensis</tp:taxon-name-part></tp:taxon-name></italic> Kazantsev, 2021, readily separable by the larger eyes, their diameter being ca 1.4 times greater than the interocular distance (ca 1.1 times smaller in <italic><tp:taxon-name><tp:taxon-name-part taxon-name-part-type="genus" reg="Plateros">P.</tp:taxon-name-part> <tp:taxon-name-part taxon-name-part-type="species" reg="tamdaoensis">tamdaoensis</tp:taxon-name-part></tp:taxon-name></italic>), considerably shorter antennomere 3, which is only 1.5 times longer than antennomere 2 (antennomere 3 ca 2.6 times longer than antennomere 2 in <italic><tp:taxon-name><tp:taxon-name-part taxon-name-part-type="genus" reg="Plateros">P.</tp:taxon-name-part> <tp:taxon-name-part taxon-name-part-type="species" reg="tamdaoensis">tamdaoensis</tp:taxon-name-part></tp:taxon-name></italic>), more produced posterior pronotal angles and noticeably widened posteriorly elytra (parallel-sided in <italic><tp:taxon-name><tp:taxon-name-part taxon-name-part-type="genus" reg="Plateros">P.</tp:taxon-name-part> <tp:taxon-name-part taxon-name-part-type="species" reg="tamdaoensis">tamdaoensis</tp:taxon-name-part></tp:taxon-name></italic>), as well as by the less pointed apically median lobe of the aedeagus (Figs <xref ref-type="fig" rid="F1">1C</xref>, <xref ref-type="fig" rid="F2">2F</xref>, <xref ref-type="fig" rid="F2">2G</xref>).</p></tp:treatment-sec><tp:treatment-sec><!--Section generated to contain objects referenced in tp:taxon-treatment.--><fig id="F1" position="float" orientation="portrait"><object-id xmlns:xlink="http://www.w3.org/1999/xlink" content-type="doi" xlink:type="simple">10.3897/zookeys.1272.168039.figure1</object-id><object-id xmlns:xlink="http://www.w3.org/1999/xlink" content-type="zenodo_dep_id" xlink:type="simple">0</object-id><object-id xmlns:xlink="http://www.w3.org/1999/xlink" content-type="arpha" xlink:type="simple">A95545F8-D79F-54CC-94F8-0E8F318A4D0A</object-id><label>Figure 1.</label><caption><p>General view and details of <italic><tp:taxon-name><tp:taxon-name-part taxon-name-part-type="genus" reg="Plateros">Plateros</tp:taxon-name-part></tp:taxon-name></italic>, holotype males. <bold>A, B</bold>. <italic><tp:taxon-name><tp:taxon-name-part taxon-name-part-type="genus" reg="Plateros">P.</tp:taxon-name-part> <tp:taxon-name-part taxon-name-part-type="species" reg="bachmaensis">bachmaensis</tp:taxon-name-part></tp:taxon-name></italic> sp. nov.; <bold>C</bold>. <italic><tp:taxon-name><tp:taxon-name-part taxon-name-part-type="genus" reg="Plateros">P.</tp:taxon-name-part> <tp:taxon-name-part taxon-name-part-type="species" reg="phulocensis">phulocensis</tp:taxon-name-part></tp:taxon-name></italic> sp. nov.; <bold>A, C</bold>. General view; <bold>B</bold>. Anterior part of body. Scale bars: 0.5 mm.</p></caption><graphic xmlns:xlink="http://www.w3.org/1999/xlink" xlink:href="zookeys-1272-253_article-168039__-g001.jpg" id="oo_1557682.jpg" position="float" orientation="portrait" xlink:type="simple"><uri content-type="original_file" xlink:type="simple">https://binary.pensoft.net/fig/1557682</uri></graphic></fig><fig id="F2" position="float" orientation="portrait"><object-id xmlns:xlink="http://www.w3.org/1999/xlink" content-type="doi" xlink:type="simple">10.3897/zookeys.1272.168039.figure2</object-id><object-id xmlns:xlink="http://www.w3.org/1999/xlink" content-type="zenodo_dep_id" xlink:type="simple">0</object-id><object-id xmlns:xlink="http://www.w3.org/1999/xlink" content-type="arpha" xlink:type="simple">7FEA814F-9616-50C9-9366-DC8E3C758FA9</object-id><label>Figure 2.</label><caption><p>General view and details of <italic><tp:taxon-name><tp:taxon-name-part taxon-name-part-type="genus" reg="Plateros">Plateros</tp:taxon-name-part></tp:taxon-name></italic>, holotype males. <bold>A–C</bold>. <italic><tp:taxon-name><tp:taxon-name-part taxon-name-part-type="genus" reg="Plateros">P.</tp:taxon-name-part> <tp:taxon-name-part taxon-name-part-type="species" reg="bannaensis">bannaensis</tp:taxon-name-part></tp:taxon-name></italic>; <bold>D, E</bold>. <italic><tp:taxon-name><tp:taxon-name-part taxon-name-part-type="genus" reg="Plateros">P.</tp:taxon-name-part> <tp:taxon-name-part taxon-name-part-type="species" reg="bachmaensis">bachmaensis</tp:taxon-name-part></tp:taxon-name></italic> sp. nov.; <bold>F, G</bold>. <italic><tp:taxon-name><tp:taxon-name-part taxon-name-part-type="genus" reg="Plateros">P.</tp:taxon-name-part> <tp:taxon-name-part taxon-name-part-type="species" reg="phulocensis">phulocensis</tp:taxon-name-part></tp:taxon-name></italic> sp. nov.; <bold>A</bold>. General view; <bold>B, D, F</bold>. Aedeagus, ventral view; <bold>C, E, G</bold>. Aedeagus lateral view. Scale bars: 0.5 mm. [<bold>A</bold>–<bold>C</bold>. After <xref ref-type="bibr" rid="B6">Kazantsev 2017</xref>].</p></caption><graphic xmlns:xlink="http://www.w3.org/1999/xlink" xlink:href="zookeys-1272-253_article-168039__-g002.jpg" id="oo_1557683.jpg" position="float" orientation="portrait" xlink:type="simple"><uri content-type="original_file" xlink:type="simple">https://binary.pensoft.net/fig/1557683</uri></graphic></fig></tp:treatment-sec><ref-list><ref id="B6"><mixed-citation xmlns:xlink="http://www.w3.org/1999/xlink" xlink:type="simple">Kazantsev SV (2017) New <italic><tp:taxon-name><tp:taxon-name-part taxon-name-part-type="genus">Libnetus</tp:taxon-name-part></tp:taxon-name></italic> Waterhouse, 1878 and <italic><tp:taxon-name><tp:taxon-name-part taxon-name-part-type="genus">Plateros</tp:taxon-name-part></tp:taxon-name></italic> Bourgeois, 1879 species from Indochina and southern China (<tp:taxon-name><tp:taxon-name-part taxon-name-part-type="order">Coleoptera</tp:taxon-name-part></tp:taxon-name>: <tp:taxon-name><tp:taxon-name-part taxon-name-part-type="family">Lycidae</tp:taxon-name-part></tp:taxon-name>). Russian Entomological Journal 26(3): 241–250. <ext-link xlink:href="10.15298/rusentj.26.3.04" ext-link-type="doi" xlink:type="simple">https://doi.org/10.15298/rusentj.26.3.04</ext-link></mixed-citation></ref></ref-list></tp:taxon-treatment>
