# Supplementary material for: The genus Plateros Bourgeois, 1879 (Coleoptera, Lycidae): Two new species from Central Vietnam
Source: Zookeys. 2026 Mar 10;1272:253–63. doi: 10.3897/zookeys.1272.168039 (PMC12997037; doi:10.3897/zookeys.1272.168039)
Supplement: XML Treatment for Plateros bannaensis [file zookeys.1272.168039-treatment4.xml]

<!DOCTYPE tp:taxon-treatment
  PUBLIC "-//TaxonX//DTD Taxonomic Treatment Publishing DTD v0 20100105//EN" "tax-treatment-NSO.dtd">
<tp:taxon-treatment xmlns:tp="http://www.plazi.org/taxpub"><tp:treatment-meta><kwd-group><label>Taxon classification</label><kwd>
                <named-content content-type="kingdom">Animalia</named-content>
              </kwd><kwd>
                <named-content content-type="order">Coleoptera</named-content>
              </kwd><kwd>
                <named-content content-type="family">Lycidae</named-content>
              </kwd></kwd-group><mixed-citation publication-type="journal"><person-group><name><surname>Kazantsev</surname><given-names>Sergey V.</given-names></name><name><surname>Pham</surname><given-names>Thai Hong</given-names></name></person-group><article-title>The genus <italic><tp:taxon-name><tp:taxon-name-part taxon-name-part-type="genus" reg="Plateros">Plateros</tp:taxon-name-part></tp:taxon-name></italic> Bourgeois, 1879 (<tp:taxon-name><tp:taxon-name-part taxon-name-part-type="order" reg="Coleoptera">Coleoptera</tp:taxon-name-part></tp:taxon-name>, <tp:taxon-name><tp:taxon-name-part taxon-name-part-type="family" reg="Lycidae">Lycidae</tp:taxon-name-part></tp:taxon-name>): Two new species from Central Vietnam</article-title><source>Zookeys</source><day>10</day><month>03</month><year>2026</year><volume>1272</volume><fpage>253</fpage><lpage>263</lpage><pub-id pub-id-type="doi">10.3897/zookeys.1272.168039</pub-id></mixed-citation></tp:treatment-meta><tp:nomenclature><tp:taxon-name><object-id xmlns:xlink="http://www.w3.org/1999/xlink" content-type="arpha" xlink:type="simple">02479CD0-4E63-5857-84CD-DDBD2B34E88C</object-id>
                    		<tp:taxon-name-part taxon-name-part-type="genus" reg="Plateros">Plateros</tp:taxon-name-part> <tp:taxon-name-part taxon-name-part-type="species" reg="bannaensis">bannaensis</tp:taxon-name-part>
                    	</tp:taxon-name><tp:taxon-authority>Kazantsev, 2017</tp:taxon-authority><xref ref-type="fig" rid="F2">Fig. 2A–C</xref><tp:nomenclature-citation-list><tp:nomenclature-citation><tp:taxon-name><tp:taxon-name-part taxon-name-part-type="genus" reg="Plateros">Plateros</tp:taxon-name-part> <tp:taxon-name-part taxon-name-part-type="species" reg="bannaensis">bannaensis</tp:taxon-name-part></tp:taxon-name><comment> Kazantsev, 2017: 243.</comment></tp:nomenclature-citation></tp:nomenclature-citation-list></tp:nomenclature><tp:treatment-sec sec-type="Type material"><title>Type material.</title><p><bold><italic>Holotype</italic></bold> • ♂: China, S Yunnan, Xishuangbanna, 20 km NW of Jinghong, Man Dian NNNR-office, <named-content xmlns:xlink="http://www.w3.org/1999/xlink" content-type="dwc:verbatimCoordinates" xlink:type="simple">22°07.80'N, 100°40.05'E</named-content>, 740 m, LFF, 24.V.2008, A. Weigel leg. (<abbrev xmlns:xlink="http://www.w3.org/1999/xlink" content-type="institution" xlink:title="Naturkundemuseum, Erfurt, Erfurt, Germany" xlink:type="simple">NME</abbrev>); <bold><italic>Paratypes</italic></bold> • 15 ♂♂ and 2 ♀♀, same label (<abbrev xmlns:xlink="http://www.w3.org/1999/xlink" content-type="institution" xlink:title="Insect Center, Moscow, Russia" xlink:type="simple">ICM</abbrev> and <abbrev xmlns:xlink="http://www.w3.org/1999/xlink" content-type="institution" xlink:title="Naturkundemuseum, Erfurt, Erfurt, Germany" xlink:type="simple">NME</abbrev>).</p></tp:treatment-sec><tp:treatment-sec sec-type="Additional material"><title>Additional material.</title><p>Vietnam: • ♂, N Vietnam, Cao Bang Prov., vic. Tinh Tuc, Son Dong, Nui Pia Oac Nature Reserve, 850–1300 m, <named-content xmlns:xlink="http://www.w3.org/1999/xlink" content-type="dwc:verbatimCoordinates" xlink:type="simple">22°37'55"N, 105°52'98"E</named-content>, light trap, 9–15.V.2014, A. Weigel leg. (<abbrev xmlns:xlink="http://www.w3.org/1999/xlink" content-type="institution" xlink:title="Naturkundemuseum, Erfurt, Erfurt, Germany" xlink:type="simple">NME</abbrev>).</p></tp:treatment-sec><tp:treatment-sec sec-type="Distribution"><title>Distribution.</title><p>Southern Yunnan (Xishuangbanna); northern Vietnam (Nui Pia Oac National Park). First record for Vietnam.</p></tp:treatment-sec><tp:treatment-sec sec-type="Remark"><title>Remark.</title><p>In the recently published review of the genus <italic><tp:taxon-name><tp:taxon-name-part taxon-name-part-type="genus" reg="Plateros">Plateros</tp:taxon-name-part></tp:taxon-name></italic> of Indochina (<xref ref-type="bibr" rid="B7">Kazantsev 2021</xref>) certain errors have been discovered. The captions to figures 29–40 (page 52): “29 — <italic><tp:taxon-name><tp:taxon-name-part taxon-name-part-type="genus" reg="Plateros">P.</tp:taxon-name-part> <tp:taxon-name-part taxon-name-part-type="species" reg="chinensis">chinensis</tp:taxon-name-part></tp:taxon-name></italic>; 30 — <italic><tp:taxon-name><tp:taxon-name-part taxon-name-part-type="genus" reg="Plateros">P.</tp:taxon-name-part> <tp:taxon-name-part taxon-name-part-type="species" reg="nonus">nonus</tp:taxon-name-part></tp:taxon-name></italic>; 31 — <italic><tp:taxon-name><tp:taxon-name-part taxon-name-part-type="genus" reg="Plateros">P.</tp:taxon-name-part> <tp:taxon-name-part taxon-name-part-type="species" reg="cinis">cinis</tp:taxon-name-part></tp:taxon-name></italic>’ should read: ’29 — <italic><tp:taxon-name><tp:taxon-name-part taxon-name-part-type="genus" reg="Plateros">P.</tp:taxon-name-part> <tp:taxon-name-part taxon-name-part-type="species" reg="igneus">igneus</tp:taxon-name-part></tp:taxon-name></italic>; 30 — <italic><tp:taxon-name><tp:taxon-name-part taxon-name-part-type="genus" reg="Plateros">P.</tp:taxon-name-part> <tp:taxon-name-part taxon-name-part-type="species" reg="nanensis">nanensis</tp:taxon-name-part></tp:taxon-name></italic>; 31 — <italic><tp:taxon-name><tp:taxon-name-part taxon-name-part-type="genus" reg="Plateros">P.</tp:taxon-name-part> <tp:taxon-name-part taxon-name-part-type="species" reg="nemo">nemo</tp:taxon-name-part></tp:taxon-name></italic>”. Also, on page 67, left column, in the <italic><tp:taxon-name><tp:taxon-name-part taxon-name-part-type="genus" reg="Plateros">Plateros</tp:taxon-name-part> <tp:taxon-name-part taxon-name-part-type="species" reg="propinquus">propinquus</tp:taxon-name-part></tp:taxon-name></italic> (Waterhouse, 1879) bloc instead of “<italic>Ditineces chinensis</italic> Waterhouse, 1879: 32" there should be “<italic>Ditoneces propinquus</italic> Waterhouse, 1879: 32".</p></tp:treatment-sec><tp:treatment-sec><!--Section generated to contain objects referenced in tp:taxon-treatment.--><fig id="F2" position="float" orientation="portrait"><object-id xmlns:xlink="http://www.w3.org/1999/xlink" content-type="doi" xlink:type="simple">10.3897/zookeys.1272.168039.figure2</object-id><object-id xmlns:xlink="http://www.w3.org/1999/xlink" content-type="zenodo_dep_id" xlink:type="simple">0</object-id><object-id xmlns:xlink="http://www.w3.org/1999/xlink" content-type="arpha" xlink:type="simple">7FEA814F-9616-50C9-9366-DC8E3C758FA9</object-id><label>Figure 2.</label><caption><p>General view and details of <italic><tp:taxon-name><tp:taxon-name-part taxon-name-part-type="genus" reg="Plateros">Plateros</tp:taxon-name-part></tp:taxon-name></italic>, holotype males. <bold>A–C</bold>. <italic><tp:taxon-name><tp:taxon-name-part taxon-name-part-type="genus" reg="Plateros">P.</tp:taxon-name-part> <tp:taxon-name-part taxon-name-part-type="species" reg="bannaensis">bannaensis</tp:taxon-name-part></tp:taxon-name></italic>; <bold>D, E</bold>. <italic><tp:taxon-name><tp:taxon-name-part taxon-name-part-type="genus" reg="Plateros">P.</tp:taxon-name-part> <tp:taxon-name-part taxon-name-part-type="species" reg="bachmaensis">bachmaensis</tp:taxon-name-part></tp:taxon-name></italic> sp. nov.; <bold>F, G</bold>. <italic><tp:taxon-name><tp:taxon-name-part taxon-name-part-type="genus" reg="Plateros">P.</tp:taxon-name-part> <tp:taxon-name-part taxon-name-part-type="species" reg="phulocensis">phulocensis</tp:taxon-name-part></tp:taxon-name></italic> sp. nov.; <bold>A</bold>. General view; <bold>B, D, F</bold>. Aedeagus, ventral view; <bold>C, E, G</bold>. Aedeagus lateral view. Scale bars: 0.5 mm. [<bold>A</bold>–<bold>C</bold>. After <xref ref-type="bibr" rid="B6">Kazantsev 2017</xref>].</p></caption><graphic xmlns:xlink="http://www.w3.org/1999/xlink" xlink:href="zookeys-1272-253_article-168039__-g002.jpg" id="oo_1557683.jpg" position="float" orientation="portrait" xlink:type="simple"><uri content-type="original_file" xlink:type="simple">https://binary.pensoft.net/fig/1557683</uri></graphic></fig></tp:treatment-sec><ref-list><ref id="B6"><mixed-citation xmlns:xlink="http://www.w3.org/1999/xlink" xlink:type="simple">Kazantsev SV (2017) New <italic><tp:taxon-name><tp:taxon-name-part taxon-name-part-type="genus">Libnetus</tp:taxon-name-part></tp:taxon-name></italic> Waterhouse, 1878 and <italic><tp:taxon-name><tp:taxon-name-part taxon-name-part-type="genus">Plateros</tp:taxon-name-part></tp:taxon-name></italic> Bourgeois, 1879 species from Indochina and southern China (<tp:taxon-name><tp:taxon-name-part taxon-name-part-type="order">Coleoptera</tp:taxon-name-part></tp:taxon-name>: <tp:taxon-name><tp:taxon-name-part taxon-name-part-type="family">Lycidae</tp:taxon-name-part></tp:taxon-name>). Russian Entomological Journal 26(3): 241–250. <ext-link xlink:href="10.15298/rusentj.26.3.04" ext-link-type="doi" xlink:type="simple">https://doi.org/10.15298/rusentj.26.3.04</ext-link></mixed-citation></ref><ref id="B7"><mixed-citation xmlns:xlink="http://www.w3.org/1999/xlink" xlink:type="simple">Kazantsev SV (2021) A review of <italic><tp:taxon-name><tp:taxon-name-part taxon-name-part-type="genus">Plateros</tp:taxon-name-part></tp:taxon-name></italic> Bourgeois, 1879 of Indochina (<tp:taxon-name><tp:taxon-name-part taxon-name-part-type="order">Coleoptera</tp:taxon-name-part></tp:taxon-name>: <tp:taxon-name><tp:taxon-name-part taxon-name-part-type="family">Lycidae</tp:taxon-name-part></tp:taxon-name>). Russian Entomological Journal 30(1): 47–73. <ext-link xlink:href="10.15298/rusentj.30.1.07" ext-link-type="doi" xlink:type="simple">https://doi.org/10.15298/rusentj.30.1.07</ext-link></mixed-citation></ref></ref-list></tp:taxon-treatment>
